# Supplementary material for: Preparation and Characterization of Eco-Friendly Transparent Antibacterial Starch/Polyvinyl Alcohol Materials for Use as Wound-Dressing
Source: Micromachines (Basel). 2022 Jun 17;13(6):960. doi: 10.3390/mi13060960 (PMC9231090; doi:10.3390/mi13060960)
Supplement: Supplementary file 1 [file micromachines-13-00960-s001.zip]

Archive with 1 entries (1 files):
- micromachines-1756474-supplementary.pdf
